# Supplementary material for: Can We Merge the Weak and Strong Tetrel Bonds? Electronic Features of Tetrahedral Molecules Interacted with Halide Anions
Source: Molecules. 2022 Aug 24;27(17):5411. doi: 10.3390/molecules27175411 (PMC9458139; doi:10.3390/molecules27175411)
Supplement: Supplementary file 1 [file molecules-27-05411-s001.zip]

Archive with 1 entries (1 files):
- molecules-1849439-supplementary.pdf
